# Supplementary material for: Fecal microbiota transplantation ameliorates radiation-induced lung injury by reshaping gut metabolic homeostasis to activate FAM134B-mediated ER-phagy
Source: PLoS Pathog. 2026 Jan 21;22(1):e1013786. doi: 10.1371/journal.ppat.1013786 (PMC12822986; doi:10.1371/journal.ppat.1013786)
Supplement: S3 Table — Source data for Figs 2C, 2D, 2E, 2F, 2G, 2H, 2I, 2J, 2K, 2L, 3C, 3H, 3I, 3J, 3K, 4C, 4D, 4E, 4F, 4G, 4H, 4I, 4J, 4K, 5D, 8B, 9C, 9D, 10G, 10H, 11C, 11D, 11E, 11F, 11G, 11H, 11I, 11J, S1A, S1B, S1C, S1D, S1E, S2B, S2C, S2D, S2E, S2F, S2G, S3B, S3C, S3D, S4C, S4D, S8, S9, S12B, S12C, S12D, and S12E are provided as an Excel workbook with separate worksheets per panel. (XLSX) [file ppat.1013786.s015.xlsx]

## Sheet: Fig 2
	2C
	IL-1β concentrations in BALF quantified by ELISA		IL-1β （pg/ml）
			Control	TLI	TLI+FMT	TLI+ABS
			64.1368	112.08	71.6244	87.9748
			65.0594	94.7845	70.9912	88.9867
			58.3848	84.793	56.3061	78.5339
			57.3427	98.4186	63.3709	109.019
			48.6417	110.097	73.8534	104.564
			54.6885	101.39	56.6017	111.358
	2D
	IL-4 concentrations in BALF quantified by ELISA		IL-4 （pg/ml）
			Control	TLI	TLI+FMT	TLI+ABS
			4.8366	11.5686	7.45098	11.634
			3.46405	14.3137	6.73203	14.3791
			3.00654	16.3399	7.51634	13.5948
			2.22222	14.0523	7.97386	16.2092
			2.94118	16.1438	8.62745	12.4183
			0.522876	15.098	10.2614	9.41177
	2E
	IL-5 concentrations in BALF quantified by ELISA		IL-5 （pg/ml）
			Control	TLI	TLI+FMT	TLI+ABS
			2.00451	3.85004	2.07399	2.6862
			2.79801	2.50228	2.32152	3.85004
			2.10895	2.87315	3.06303	2.39344
			2.32152	3.64933	1.96998	2.64917
			1.79949	3.72931	2.76062	3.06303
			1.46995	3.4119	2.57548	2.14404
	2F
	IL-6 concentrations in BALF quantified by ELISA		IL-6 （pg/ml）
			Control	TLI	TLI+FMT	TLI+ABS
			49.7092	74.9052	63.7712	69.3561
			59.1494	78.2938	57.7373	83.6029
			49.3842	77.7746	68.9691	58.8833
			53.8598	70.3289	57.2997	64.7928
			56.2563	61.3918	61.03	77.0512
			55.2228	82.6313	69.6471	75.0066
	2G
	TNF-α concentrations in BALF quantified by ELISA		TNF-α （pg/ml）
			Control	TLI	TLI+FMT	TLI+ABS
			81.659	104.033	95.8075	99.8251
			74.5769	119.111	92.8842	115.854
			80.7253	117.158	111.277	108.432
			60.9817	131.214	86.744	113.677
			69.2492	138.326	93.7858	87.8888
			71.4442	126.467	90.1675	112.805
	2H
	IFN-γ concentrations in BALF quantified by ELISA		IFN-γ （pg/ml）
			Control	TLI	TLI+FMT	TLI+ABS
			51.3955	86.9542	47.717	106.573
			62.0222	99.6245	55.8914	84.5018
			44.856	81.2321	41.5862	67.7443
			76.3274	75.51	63.6571	75.1013
			47.3083	75.1013	53.0304	73.4664
			55.4827	70.6054	59.9786	80.0059
	2I
	The amount of GSH in lung tissue		GSH (umol/g)
			Control	TLI	TLI+FMT	TLI+NAA
			2.22806	1.66833	2.26417	1.18083
			2.67944	1.36139	2.42667	1.03639
			2.10167	1.68639	2.35444	1.57806
			2.15583	1.37944	1.885	1.84889
			2.06556	1.74056	2.24611	1.43361
			2.57111	1.3975	2.35444	1.65028
	2J
	The amount of MDA in lung tissue		MDA (nmol/g)
			Control	TLI	TLI+FMT	TLI+ABS
			12.5806	25.1612	18.3871	35.1612
			11.2903	37.0967	26.7741	26.129
			14.8387	38.0644	18.0645	34.8386
			14.5161	40.9677	25.4838	38.0644
			21.6129	27.7419	23.5483	38.7096
			18.7096	30.9677	27.7419	31.9354
	2K
	Lung wet/dry weight ratio		Lung wet/dry weight ratio
			Control	TLI	TLI+FMT	TLI+ABS
			4.42	5.65	5.05	6.58
			3.93	5.78	4.62	5
			4.05	5.33	4.84	5.63
			3.78	5.16	4.2	6.43
			3.59	5.47	4.47	5.6
			3.91	6.64	5.03	5.3
	2L
	The change of body weight of each experimental mice after 20 Gy TLI (g)		Control						TLI						TLI+FMT						TLI+ABS
		0	16.28	14.76	16.4	15.58	15.7	16.43	15.71	16.83	15.13	15.83	14.82	16.59	16.34	15.45	15.93	15.55	15.91	15.42	15.27	15.94	16.02	16.14	15.25	16.26
		3	16.48	15.22	16.69	16.01	15.21	16.49	14.71	15.82	14.6	15.78	15.48	15.88	16.29	15.31	14.84	14.91	15.21	15.16	14.62	14.68	15.56	15.12	14.89	15.68
		6	16.82	15.97	17.43	16.13	16.22	15.4	15.7	15.94	15.41	15.83	15.76	16.18	16.68	14.67	15.99	15.96	15.86	16.84	15	15.41	16.58	15.61	15.22	16.11
		9	17.02	16.21	16.85	16.58	16.79	15.82	15.42	16.13	15.75	15.58	16.06	16.14	14.83	16.7	15.6	16.7	15.86	17.17	14.97	15.88	16.54	15.96	15.57	16.36
		12	17.25	16.73	18.1	16.73	16.83	17.01	16.35	16.21	15.88	16.37	16.46	16.74	16.78	17.06	16.31	16.04	15.97	17.36	15.41	16.47	16.35	15.85	15.47	16.69
		15	17.35	17.47	18.13	17.95	17.18	17.48	16.65	16.54	16.44	16.85	16.89	16.68	17.88	17.23	16.88	16.56	16.21	17.33	15.35	17.01	17.04	16.53	16.03	17.45
		18	18.31	16.77	18.7	18.63	17.24	18.02	17.48	16.78	17.03	17.26	16.69	17.31	17.86	17.39	17.89	16.98	16.84	17.74	15.96	17.11	17.32	16.76	16.91	18.27
		21	19.41	17.67	18.69	19.15	18.77	18.89	17.25	17.03	17.38	16.94	17.21	17.18	18.76	17.98	18.68	17.81	18.62	17.79	16.41	17.12	17.1	16.99	17.13	18.62

## Sheet: Fig 3
3C		Intestinal Weight (mg)/Body weight(g)
Intestinal Weight (mg)/Body weight(g)		Control	TLI	TLI+FMT	TLI+ABS
		88.57	146.7	121.4	144.8
		85.79	133.3	113.8	122.6
		91.19	116.1	96.16	124.1
		87.61	134	110.6	142.1
		79.25	133.6	114.9	132.2
		92.67	132	108.2	133.1
3H		observed_features
Alpha index value of observed_features		Control	TLI	TLI+FMT	TLI+ABS
		293	252	277	206
		217	227	286	193
		295	194	233	238
		270	299	512	216
		288	244	171	173
		241	285	244	207
3I		chao1
Alpha index value of chao1		Control	TLI	TLI+FMT	TLI+ABS
		294.333	252	277.167	206.769
		217.4	236.545	294.5	200
		301.667	194.167	242.545	248.5
		270.833	306.5	515.714	217.909
		288.556	253.429	171	173.2
		244	287.154	245.909	208.667
3J		dominance
Alpha index value of dominance		Control	TLI	TLI+FMT	TLI+ABS
		0.052	0.107	0.04	0.067
		0.161	0.195	0.036	0.053
		0.085	0.066	0.075	0.062
		0.057	0.148	0.042	0.079
		0.095	0.148	0.048	0.049
		0.083	0.109	0.042	0.071
3K		simpson
Alpha index value of simpson		Control	TLI	TLI+FMT	TLI+ABS
		0.948	0.893	0.96	0.933
		0.839	0.805	0.964	0.947
		0.915	0.934	0.925	0.938
		0.943	0.852	0.958	0.921
		0.905	0.852	0.952	0.951
		0.917	0.891	0.958	0.929

## Sheet: Fig 4
4C-K
Relative abundance of specific bacterial taxa across groups (%)
	Group	Control						TLI						TLI+FMT						TLI+ABS
4C	Bifidobacterium	0.00777	0.0893916	0	0	0.17684	0	0	0	0	0	0	0	0.0427525	0.0252628	0.0252628	0.155464	0.244855	0.0952214	0	0	0	0	0	0
4D	Rikenellaceae_RC9_gut_group	0.151577	0.340077	0.174896	0.0699586	0.864766	0.293438	0.472221	0.0952214	0.538293	0.0252628	0.0252628	0.0194329	0.680153	1.99576	4.18003	2.2309	0.99691	1.34282	0.204046	0.932781	0.51303	0.0310927	0.0194329	0.398375
4E	Clostridium_sensu_stricto_1	6.21271	0.169067	1.93163	0.586875	0.213762	1.36225	1.77811	0.0505257	0.375056	0.763715	0.435298	1.43998	6.48089	2.33778	0.652947	2.32224	4.66196	5.49175	0	0	0	0	0	0
4F	Turicibacter	2.47576	0	0.474164	0.0641287	0.0291494	0.0835617	0.205989	0.0252628	0.0874483	0.0680153	0.118541	0.272061	1.99771	0.983307	0.392545	0.421695	1.03383	2.74782	0	0	0	0	0	0
4G	Parabacteroides	0.0816184	0.248742	0.114654	0.237082	0.697643	0.872539	0.0485824	0.0136031	0.120484	0.033036	0.108825	0.0369226	1.39334	1.11739	1.24177	1.08242	0.0369226	0.534406	0.86088	1.38946	0.734565	0.612138	0.51886	0.862823
4H	Monoglobus	0.00972	0	0	0.0388659	0.0369226	0.0369226	0	0.00194	0.00389	0.00972	0.00583	0.00777	0.0233195	0.0641287	0.00389	0.0233195	0.0388659	0.0252628	0	0	0	0	0	0
4I	Achromobacter	0.00389	0.00389	0	0	0.00972	0.00972	0	0.00194	0	0.00194	0.00583	0.00972	0.0213762	0.0349793	0.0272061	0.0310927	0	0.0427525	0	0.0757885	0.00583	0.00194	0.0116598	0.00583
4J	Lactobacillus	27.4199	14.2405	33.8172	15.1169	15.0275	19.74	30.7041	44.4606	21.6522	37.628	38.5589	33.3975	8.32313	9.94967	13.3932	10.1071	14.5339	13.7002	23.5527	12.2505	13.8129	19.5709	13.4923	10.7114
4K	Ligilactobacillus	6.58777	43.6619	10.9388	6.07668	22.2702	18.8364	1.03772	1.01051	1.19901	1.40889	0.779261	1.11739	1.49439	0.573272	2.22896	0.491653	5.03508	6.57805	0	0	0	0	0	0

## Sheet: Fig 5
5D
Relative quantification of crucial unsaturated fatty acids and arachidonic acid pathway metabolites
		Control						TLI						TLI+FMT						TLI+ABS
	Arachidonic acid	2240000000	3340000000	3850000000	11500000000	3230000000	4210000000	3330000000	4350000000	3090000000	5290000000	7310000000	4580000000	6390000000	4590000000	7350000000	9490000000	5460000000	10100000000	2740000000	8170000000	4490000000	4630000000	5280000000	6870000000	6390000000	4590000000	7350000000	9490000000	5460000000	10100000000
	Stearic Acid	4811072	4599860	2789299	3317861	3734506	4346132	4453430	1584030	1423476	2928598	3368607	3230392	6927956	4950950	6092791	12616518	5909254	7072451	3781890	1861881	2499631	1027121	2427796	1666551	6927956	4950950	6092791	12616518	5909254	7072451
	Arachidic acid	866817	1204770	584276	4296331	106140	1326449	354692	116240	131392	1021251	1093392	174426	4257529	957844	2414403	8373430	4433864	1978056	903296	3002818	1273252	2808339	1104761	1857082	4257529	957844	2414403	8373430	4433864	1978056
	Adrenic acid	137000000	195000000	105000000	476000000	81727377	166000000	86390602	38383389	29706821	118000000	106000000	39568952	469000000	131000000	226000000	927000000	306000000	138000000	107000000	656000000	183000000	192000000	160000000	62500913	469000000	131000000	226000000	927000000	306000000	138000000
	Prostaglandin A2	2.61236e+07	2.33171e+07	1.05739e+07	1.98581e+07	8.45685e+06	1.68121e+07	29320070	2.80207e+07	2.2115e+07	1.70496e+07	1.69396e+07	1.77993e+07	3.923e+07	4.73854e+07	2.99336e+07	4.4619e+07	2.27643e+07	3.54743e+07	2.50759e+07	2.76795e+07	3.12138e+07	3.21283e+07	2.72712e+07	7.28166e+06	3.923e+07	4.73854e+07	2.99336e+07	4.4619e+07	2.27643e+07	3.54743e+07
	Prostaglandin F2α	6.09799e+07	6.40373e+07	2.73228e+07	1.61697e+08	2.5167e+07	3.73509e+07	6.89231e+07	5.05637e+07	6.06505e+07	47858693	5.1224e+07	3.58807e+07	156428260	8.49126e+07	6.23376e+07	272391176	5.32495e+07	1.05866e+08	3.03855e+07	6.70729e+07	103119925	6.7964e+07	5.35317e+07	48215217	156428260	8.49126e+07	6.23376e+07	272391176	5.32495e+07	1.05866e+08
	6-Keto-prostaglandin f1alpha	131130200	144889790	8.47488e+07	111594844	5.75981e+07	8.51676e+07	111037467	5.20431e+07	7.76729e+07	8.54551e+07	64737427	9.81658e+07	124383396	126566815	116446894	104190445	162249213	1.42069e+08	5.12561e+07	5.5466e+07	3.31813e+07	4.30063e+07	3.6058e+07	2.54267e+07
	15-Keto prostaglandin F2α	301915	377266	294485	393172	1.90422e+06	407391	377944	266424	344308	294780	306700	293910	441503	1.9058e+06	7.84915e+06	1.37126e+06	8.43824e+06	406886	1.85173e+06	433270	2.25435e+06	418559	293564	3.60419e+06	441503	1.9058e+06	7.84915e+06	1.37126e+06	8.43824e+06	406886

## Sheet: Fig 8
8B
Live and dead cell proportion in Beas-2b and MLE-12		Live and dead cell proportion in Beas2b (%)
			Live			Dead
		DMSO	95.2381	94.6809	97.1831	4.7619	5.31915	2.8169
		Arachidonic acid	100	98.9474	95.1923	0	1.05263	4.80769
		DMSO+IR	82.2785	84.2105	90.9091	17.7215	15.7895	9.09091
		Arachidonic acid+IR	95.2941	95.7627	91.8182	4.70588	4.23729	8.18182
		Live and dead cell proportion in MLE-12 (%)
			Live			Dead
		DMSO	99.3289	100	98.7805	0.671141	0	1.21951
		Arachidonic acid	98.7805	98.9529	99.1379	1.21951	1.04712	0.862069
		DMSO+IR	82.5893	85.6383	86.8778	17.4107	14.3617	13.1222
		Arachidonic acid+IR	96.1938	88.3562	89.4118	3.80623	11.6438	10.5882

## Sheet: Fig 9
9C
Relative Fluorenscence Intensity of HSPA5 and FAM134B in Beas-2b	Relative Fluorenscence Intensity of HSPA5 in Beas-2b
	DMSO	AA	DMSO+IR	AA+IR
	15.799	21.344	29.611	53.105
	15.788	22.045	29.032	52.123
	17.506	20.763	30.825	55.047
	16.461	21.893	33.297	43.095
	14.077	22.785	34.496	55.939
	Relative Fluorenscence Intensity of FAM134B in Beas-2b
	DMSO	AA	DMSO+IR	AA+IR
	19.526	25.787	23.53	46.079
	18.034	22.678	23.995	46.936
	17.817	22.821	24.995	46.98
	19.531	24.464	23.223	36.465
	17.045	25.688	27.404	35.525
9D
Relative Fluorenscence Intensity of HSPA5 and FAM134B in MLE-12	Relative Fluorenscence Intensity of HSPA5 in MLE-12
	DMSO	AA	DMSO+IR	AA+IR
	39.31	57.523	49.169	59.307
	30.652	51.126	47.097	62.642
	38.962	43.107	50.639	55.443
	38.068	44.791	43.035	65.284
	40.417	58.523	41.927	60.205
	Relative Fluorenscence Intensity of FAM134B in MLE-12
	DMSO	AA	DMSO+IR	AA+IR
	16.279	24.24	29.562	58.77
	16.536	25.895	25.563	52.324
	19.791	26.652	28.253	55.323
	19.691	27.972	24.131	58.172
	19.436	24.809	23.745	53.14

## Sheet: Fig 10
10G
ChIP-qPCR analysis of PPARγ occupancy at the Fam134b promoter region in cells treated with 10μM T0070907 or DMSO			DMSO			T0070907
		PPARγ	15.573	15.4735	15.0807	8.78338	8.76962	8.17089
		IgG	1.06712	0.864533	1.06834	0.843741	0.531171	0.352402
10H						Dluc/Rluc
Dual-Luciferase Reporter Assay of PPARγ Transactivation at the Fam134b Promoter		Vector+pGL4.20-FAM134b-WT				0.990305	0.933696	1.076
		pcDNA3.1(+)-PPARG+pGL4.20-FAM134b-WT				8.03229	7.9802	8.31214
		Vector+pGL4.20-FAM134b-Mut				0.951531	0.923998	0.991513
		pcDNA3.1(+)-PPARG+pGL4.20-FAM134b-Mut				0.945048	0.883859	0.957781

## Sheet: Fig11
11C
IL-1β in BALF	CON	TLI	TLI+AA	TLI+AA+T0070907
	51.4138	69.1149	73.023	85.4368
	63.023	70.3793	64.5172	72.5632
	44.6322	71.6437	56.4713	89.3448
	48.3103	99.9195	42.5632	83.4828
	43.2529	88.5402	50.4943	91.2989
	44.977	84.2874	70.8391	80.1494
11D
IL-4 in BALF	Control	TLI	TLI+AA	TLI+AA+T0070907
	3.66992	10.1385	8.07408	14.5427
	2.98177	9.65682	7.17948	9.1063
	6.69778	11.1019	10.4138	13.1664
	4.83977	13.7169	6.90422	9.17511
	6.00962	14.7491	5.73437	12.3406
	3.46347	15.162	8.89986	9.72564
11E
IL-6 in BALF	Control	TLI	TLI+AA	TLI+AA+T0070907
	41.3043	69.951	41.7874	48.7899
	48.532	47.7616	45.5658	61.8078
	45.6494	52.5542	50.7003	54.7102
	49.9149	60.5639	55.8949	59.6155
	44.1537	67.1116	59.994	68.1185
	41.7067	55.8033	48.4461	57.8338
11F
IFN-γ in BALF	Control	TLI	TLI+AA	TLI+AA+T0070907
	51	103.597	53.3377	86.8442
	47.4935	89.961	79.8312	102.429
	55.6753	93.4675	63.8571	96.5844
	39.7013	108.273	89.5714	93.0779
	45.9351	86.8442	49.4416	73.987
	45.9351	67.3636	68.9221	76.7143
11G
GSH in Lung Tissue	Control	TLI	TLI+AA	TLI+AA+T0070907
	2.34765	1.31529	2.19471	1.50647
	2.67265	1.12412	2.42412	1.43
	2.53882	1.60206	2.25206	1.02853
	1.96529	1.92706	2.11823	1.35353
	2.38588	1.43	1.88882	1.58294
	2.46235	1.65941	1.48735	1.29618
11H
MDA in Lung Tissue	CON	TLI	TLI+AA	TLI+AA+T0070907
	12.5806	29.6774	26.4516	36.4515
	12.9032	26.7741	26.4516	36.129
	13.5484	30.9677	26.7741	38.7096
	13.8709	38.0644	18.7096	38.7096
	13.8709	31.9354	24.1935	36.129
	17.4193	31.9354	25.8064	32.9032
11I
Lung wet/dry weight ratio	Control	TLI	TLI+AA	TLI+AA+T0070907
	3.74	4.31	3.95	6.08
	3.77	4.7	4.75	5.15
	3.84	5.31	3.58	5.37
	3.18	6.02	3.18	5.56
	3.52	5.05	5.02	4.69
	4.23	4.8	4.24	4.97
11J
Body Weight (g)
Day	Control						TLI						TLI+AA						TLI+AA+T0070907
0	15.82	16.45	15.93	16.28	15.67	16.12	15.45	16.23	15.78	16.02	15.91	16.34	16.18	15.76	16.42	15.89	16.27	15.94	15.63	16.08	15.87	16.35	15.72	16.19
3	16.05	16.78	16.24	15.82	15.92	16.35	15.23	15.87	15.62	15.86	15.64	16.08	15.22	15.81	16.08	15.92	16.33	15.38	15.42	15.97	15.76	16.24	15.61	16.08
6	16.14	17.12	16.58	16.87	16.24	16.82	15.67	16.32	16.04	16.33	16.08	16.57	16.13	16.52	16.21	16.22	16.65	16.79	15.86	16.42	16.21	16.72	15.67	16.55
9	16.68	17.95	17.09	17.72	17.03	16.22	15.91	16.01	15.98	16.07	15.63	16.51	16.08	16.07	17.09	16.56	17.02	16.44	16.14	15.72	15.5	17.04	16.34	16.87
12	17.05	17.52	16.97	17.28	16.62	18.24	15.95	16.63	16.32	16.65	16.37	17.48	17.66	16.85	17.18	16.63	16.82	16.82	15.95	16.75	15.82	17.39	17.26	16.82
15	17.45	18.42	18.32	18.69	17.47	17.69	16.82	16.38	16.04	16.21	17.09	17.68	17.17	17.26	17.54	17.43	17.95	17.83	16.96	17.1	16.27	16.98	16.69	17.31
18	18.28	18.42	17.84	18.19	18.94	18.17	16.96	17.36	16.99	17.78	17.04	17.51	17.81	17.1	17.61	17.86	18.11	17.97	16.89	17.41	16.55	18.07	17.53	17.7
21	19.34	19.65	18.83	19.22	18.44	18.68	16.9	17.87	17.17	18.02	17.62	17.97	18.58	18.47	18.11	18.32	18.9	18.25	17.46	17.9	17.07	17.68	18.39	18.01

## Sheet: Fig S1
	S1A
	IL-1β concentrations in serum quantified by ELISA			IL-1β （pg/ml）
				CON	TLI	TLI+FMT	TLI+ABS
				34.1978	48.9036	37.4216	48.4626
				41.9904	52.9253	37.8305	56.1169
				34.1978	42.4133	44.5465	53.3779
				26.8963	48.4626	36.2027	49.7892
				29.1461	53.8316	45.4083	39.8945
				38.6523	58.4299	43.2629	49.3458
	S1B
	IL-4 concentrations in serum quantified by ELISA			IL-4 （pg/ml）
				Control	TLI	TLI+FMT	TLI+ABS
				CON	TLI	TLI+FMT	TLI+ABS
				110.457	200.327	106.209	159.15
				104.902	155.882	133.987	168.627
				82.6797	160.784	117.647	149.673
				114.706	187.909	136.601	202.941
				89.5425	188.889	156.536	204.902
				76.7974	230.392	137.255	158.823
	S1C
	IL-6 concentrations in serum quantified by ELISA			IL-6 （pg/ml）
				Control	TLI	TLI+FMT	TLI+ABS
				50.3624	83.9283	62.2099	64.9794
				52.6812	94.4231	60.8496	72.1988
				57.1251	83.4946	69.8415	76.4343
				48.2544	89.9244	71.6052	83.6029
				50.4444	71.2111	77.3607	72.0006
				48.5759	98.2242	64.1417	85.0189
	S1D
	TNF-α concentrations in serum quantified by ELISA			TNF-α （pg/ml）
				CON	TLI	TLI+FMT	TLI+ABS
				25.8114	55.7666	44.036	57.3994
				32.8183	49.7868	42.7652	41.6479
				28.3119	61.9248	34.3077	53.5337
				34.1319	67.6688	44.273	52.5428
				29.7795	49.2357	45.9958	43.6107
				25.8977	68.681	51.5632	40.771
	S1E
	IFN-γ concentrations in serum quantified by ELISA			IFN-γ （pg/ml）
				CON	TLI	TLI+FMT	TLI+ABS
				23.6026	82.0495	49.7606	86.1367
				23.1938	84.5018	46.4909	91.4501
				25.2374	94.7198	57.1176	65.292
				38.7252	77.5536	38.7252	74.2838
				25.2374	69.3792	48.5345	88.589
				48.1258	69.7879	46.0822	80.0059

## Sheet: Fig S2
S2B
Ashcroft Score	TLI	TLI+pre-Abx	TLI+FMT	TLI+FMT/no pre-Abx
	5	5	2	5
	5	5	3	5
	6	5	1	4
	5	5	1	4
	4	4	2	5
	6	6	1	5
S2C
Lung injury score	TLI	TLI+pre-Abx	TLI+FMT	TLI+FMT/no pre-Abx
	4	6	2	4
	4	5	2	5
	6	5	2	5
	5	5	3	5
	4	4	2	3
	6	5	3	4
S2D
GSH in Lung Tissue	TLI	TLI+pre-Abx	TLI+FMT	TLI+FMT/no pre-Abx
	1.3625	1.21875	1.99063	1.34062
	1.68594	1.68594	2.72187	1.92969
	1.86719	1.84844	2.13437	2.07187
	1.68594	1.625	2.37656	1.15781
	1.80781	1.99875	2.29531	1.60469
	1.4625	1.99	2.33594	1.40156
S2E
MDA in Lung Tissue	TLI	TLI+pre-Abx	TLI+FMT	TLI+FMT/no pre-Abx
	28.7096	34.8386	25.1612	33.5483
	34.1935	29.0322	21.6129	25.4838
	30.9677	38.0644	24.8387	34.5161
	28.7096	33.8709	28.387	35.1612
	34.8386	36.129	29.3548	29.9999
	32.9032	27.0967	24.5161	38.0644
S2F
Lung wet/dry weight ratio	TLI	TLI+pre-Abx	TLI+FMT	TLI+FMT/no pre-Abx
	4.31	4.62	4.27	4.84
	4.13	4.49	3.47	5.95
	6.15	4.05	4	4.19
	5.52	3.82	3.37	5.63
	4.46	3.97	4.49	4.66
	5.26	5.28	3.07	4.2
S2G
Body Weight (g)
Day	TLI						TLI+pre-Abx						TLI+FMT						TLI+FMT/no pre-Abx
0	15.53	16.02	14.78	15.84	16.21	15.13	15.76	14.92	16.05	15.47	15.89	14.54	16.23	15.61	14.75	15.92	16.14	15.07	15.38	16.45	14.63	15.79	16.01	15.57
3	15.12	15.61	15.03	15.28	15.86	15.34	15.22	14.99	15.77	14.95	16.23	14.37	15.65	15.39	15.91	15.46	16.32	14.74	15.21	16.73	15.35	15.38	15.64	15.82
6	15.76	16.32	15.37	16.54	16.51	16.18	16.02	16.13	16.59	15.43	16.17	14.95	16.68	16.42	16.14	16.45	17.13	15.01	15.86	16.94	15.03	16.27	16.51	15.96
9	16.18	16.19	15.92	15.87	16.03	16.56	15.84	15.81	16.61	16.37	15.62	15.18	16.53	16.64	15.97	16.91	17.43	16.12	15.69	16.24	15.37	16.95	16.61	16.14
12	16.72	16.64	16.53	16.47	16.92	16.81	16.15	15.68	16.74	15.93	16.45	15.29	16.71	17.04	16.02	17.23	17.81	16.67	16.25	17.16	15.54	16.62	16.97	16.48
15	16.35	17.08	17.45	16.69	17.29	16.58	17.14	16.12	17.76	16.35	17.01	15.63	17.62	17.65	16.17	18.04	18.52	17.03	17.01	18.17	15.68	16.84	17.15	16.93
18	17.57	17.42	17.71	17.44	18.43	17.55	16.97	16.62	18.35	17.51	18.32	16.64	19.17	18.56	17.03	18.74	19.02	18.61	17.84	18.97	16.95	17.68	17.63	17.51
21	17.71	17.64	18.13	17.92	18.51	17.76	17.16	17.49	17.82	18.12	17.85	17.28	19.21	18.95	17.47	19.23	19.54	19.01	18.27	19.15	17.53	17.89	18.02	18.16

[truncated: 5 more sheets: Fig S3, Fig S4, Fig S8, Fig S9, Fig S12]
